# Supplementary material for: Assessment of “Spin” in the abstracts of systematic reviews in leading upper extremity surgery journals over the past 10 years: A cross-sectional methodological study
Source: Shoulder Elbow. 2026 Jul 27:17585732261472066. Online ahead of print. doi: 10.1177/17585732261472066 (PMC13407678; doi:10.1177/17585732261472066)
Supplement: sj-xlsx-2-sel-10.1177_17585732261472066 - Supplemental material for Assessment of “Spin” in the abstracts of systematic reviews in leading upper extremity surgery journals over the past 10 years: A cross-sectional methodological study [file sj-xlsx-2-sel-10.1177_17585732261472066.xlsx]

## Sheet: Sheet1
Study	Subspecialty	Specific	Title	Year	Journal	Number of Citations	Country	LOE
AbdelKhalik 2024	Shoulder – Instability	Shoulder – Instability	Arthroscopic stabilization surgery for first-time anterior shoulder dislocations: a systematic review and meta-analysis.	2024	JSE	9	United States	IV
Ahmed 2024	Shoulder – Instability	Shoulder – Instability (Remplissage)	Higher return to sport and lower revision rates when performing arthroscopic Bankart repair with remplissage for anterior shoulder instability with a Hill-Sachs lesion: a meta-analysis.	2024	JSE	5	United States	III
Ajrawat 2019	Shoulder – Rotator Cuff Repair	Shoulder – Rotator Cuff Repair	Bone marrow stimulation decreases retear rates after primary arthroscopic rotator cuff repair: a systematic review and meta-analysis.	2019	JSE	36	United States	III
Alkhatib 2022	Shoulder – Instability	Shoulder – Instability (Primary Dislocation)	Short- and long-term outcomes in Bankart repair vs. conservative treatment for first-time anterior shoulder dislocation: a systematic review and meta-analysis of randomized controlled trials.	2022	JSE	35	United States	II
Alnaeem 2016	Wrist – Scaphoid Fractures	Wrist – Scaphoid Fractures	A Systematic Review and Meta-Analysis Examining theÂ Differences Between Nonsurgical Management andÂ Percutaneous Fixation of Minimally and Nondisplaced Scaphoid Fractures.	2016	JHSA	40	United States	III
An 2016	Shoulder – Instability	Shoulder – Instability (Latarjet vs. Bankart)	A systematic review and meta-analysis of clinical and patient-reported outcomes following two procedures for recurrent traumatic anterior instability of the shoulder: Latarjet procedure vs. Bankart repair.	2016	JSE	209	United States	III
Blondin 2023	Brachial Plexus – Neurogenic Thoracic Outlet Syndrome	Brachial Plexus – Neurogenic Thoracic Outlet Syndrome	Considerations for Surgical Treatment of Neurogenic Thoracic Outlet Syndrome: A Meta-Analysis of Patient-Reported Outcomes.	2023	JHSA	13	United States	IV
Colasanti 2024	Shoulder – Arthroplasty	Shoulder – Arthroplasty (Proximal Humerus Fracture)	Optimal combination of arthroplasty type, fixation method, and postoperative rehabilitation protocol for complex proximal humerus fractures in the elderly: a network meta-analysis.	2024	JSE	1	United States	IV
Daher 2025	Shoulder – Arthroplasty	Shoulder – Arthroplasty (Glenohumeral Osteoarthritis)	Reverse versus anatomic total shoulder arthroplasty for glenohumeral osteoarthritis with intact cuff: a meta-analysis of clinical outcomes.	2025	JSE	1	United States	III
Dasari 2022	Shoulder – Fracture Fixation	Shoulder – Fracture Fixation (Fibular Allograft)	Improved outcomes for proximal humerus fracture open reduction internal fixation augmented with a fibular allograft in elderly patients: a systematic review and meta-analysis.	2022	JSE	26	United States	III
Davey 2022	Shoulder – Instability	Shoulder – Instability (Latarjet Approach)	Subscapularis management during open Latarjet procedure: does subscapularis split versus tenotomy matter? A systematic review and meta-analysis.	2022	JSE	6	United States	III
DelCore 2021	Shoulder – Arthroplasty	Shoulder – Arthroplasty (Subscapularis Management)	Systematic review and network meta-analysis of subscapularis management techniques in anatomic total shoulder arthroplasty.	2021	JSE	18	United States	III
Dubin 2023	Shoulder – Osteonecrosis	Shoulder – Osteonecrosis (Core Decompression)	Core decompression is superior to nonoperative management for humeral head osteonecrosis: a systematic review.	2023	JSE	3	United States	IV
Erickson 2015	Shoulder – Arthroplasty	Shoulder – Arthroplasty (Reverse, Humeral Inclination)	The influence of humeral head inclination in reverse total shoulder arthroplasty: a systematic review.	2015	JSE	130	United States	IV
Gopal 2025	Wrist – Distal Radius Fractures	Wrist – Distal Radius Fractures (Plating vs. Pinning)	A Comparison Between Volar Locking Plates and Percutaneous Pinning in the Treatment of Distal Radius Fractures: A Systematic Review.	2025	JHSA	0	United States	II
Head 2015	Wrist – Ganglion Cyst	Wrist – Ganglion Cyst (Surgical vs. Aspiration)	Wrist ganglion treatment: systematic review and meta-analysis.	2015	JSE	105	United States	I
Hohmann 2016	Humerus – Shaft Fractures	Humerus – Shaft Fractures (MIPO vs. ORIF/IM Nailing)	Minimally invasive plating versus either open reduction and plate fixation or intramedullary nailing of humeral shaft fractures: a systematic review and meta-analysis of randomized controlled trials.	2016	JSE	49	United States	II
Hohmann 2023	Elbow – Lateral Epicondylitis	Elbow – Lateral Epicondylitis (PRP vs. Corticosteroid)	Corticosteroid injections for the treatment of lateral epicondylitis are superior to platelet-rich plasma at 1Â month but platelet-rich plasma is more effective at 6Â months: an updated systematic review and meta-analysis of level 1 and 2 studies.	2023	JSE	11	United States	II
Hones 2024	Wrist – SLAC/SNAC	Wrist – SLAC/SNAC (PRC vs. Four-Corner Fusion)	Four-Corner Fusion Versus Proximal Row Carpectomy for Scapholunate Advanced Collapse and Scaphoid Nonunion Advanced Collapse Wrist: A Systematic Review and Meta-Analysis.	2024	JHSA	5	United States	IV
HosseinZadeh 2024	Shoulder – Instability	Shoulder – Instability (Bankart vs. Latarjet)	Arthroscopic Bankart repair vs. Latarjet procedure for recurrent shoulder instability: a meta-analysis of clinical outcomes and complication rates in general and athletic populations.	2024	JSE	2	United States	III
Hurley 2018	Shoulder – SLAP Tears	Shoulder – SLAP Tears (Biceps Tenodesis vs. Repair)	Biceps tenodesis versus labral repair for superior labrum anterior-to-posterior tears: a systematic review and meta-analysis.	2018	JSE	49	United States	III
Hurley 2020	Shoulder – Instability	Shoulder – Instability (Remplissage)	Remplissage for anterior shoulder instability with Hill-Sachs lesions: a systematic review and meta-analysis.	2020	JSE	57	United States	III
Hurley 2023	Humerus – Shaft Fractures	Humerus – Shaft Fractures (IMN vs. ORIF)	Intramedullary nailing vs. open reduction-internal fixation for humeral shaft fractures: a meta-analysis of randomized controlled trials.	2023	JSE	4	United States	I
Jain 2019	Shoulder – Arthroplasty	Shoulder – Arthroplasty (Tuberosity Healing)	Tuberosity healing after reverse shoulder arthroplasty for complex proximal humeral fractures in elderly patients-does it improve outcomes? A systematic review and meta-analysis.	2019	JSE	90	United States	IV
Kim 2025	Hand – Thumb CMC Arthritis	Hand – Thumb CMC Arthritis (Arthrodesis vs. LRTI)	Arthrodesis Versus Ligament Reconstruction and Tendon Interposition for Thumb Carpometacarpal Joint Arthritis: A Systematic Review and Meta-Analysis.	2025	JHSA	0	United States	II
Lode 2020	Humerus – Shaft Fractures	Humerus – Shaft Fractures (Operative vs. Nonoperative)	Operative versus nonoperative treatment of humeral shaft fractures: a systematic review and meta-analysis.	2020	JSE	29	United States	III
Looney 2022	Elbow – Distal Biceps Rupture	Elbow – Distal Biceps Rupture (Operative vs. Nonoperative)	Operative vs. nonoperative treatment of distal biceps ruptures: a systematic review and meta-analysis.	2022	JSE	12	United States	IV
Lu 2023	Shoulder – Arthroplasty	Shoulder – Arthroplasty (Acute vs. Delayed RSA)	Outcomes of acute vs. delayed reverse shoulder arthroplasty for proximal humerus fractures in the elderly: a systematic review and meta-analysis.	2023	JSE	20	United States	III
Masud 2023	Shoulder – Instability	Shoulder – Instability (Surgical Technique Comparison)	A comprehensive comparison and evaluation of surgical techniques for anterior shoulder instability: a Bayesian network meta-analysis.	2023	JSE	3	United States	III
Matthewson 2019	Shoulder – Arthroplasty	Shoulder – Arthroplasty (Subscapularis Repair in RSA)	The effect of subscapularis repair on dislocation rates in reverse shoulder arthroplasty: a meta-analysis and systematic review.	2019	JSE	54	United States	III
MeestersAML 2024	Forearm – Corrective Osteotomy	Forearm – Corrective Osteotomy (2D vs. 3D Guided)	Functional outcome of 2-D- and 3-D-guided corrective forearm osteotomies: a systematic review.	2024	JHSE	6	England	III
Mercurio 2023	Shoulder – Massive Cuff Tears	Shoulder – Massive Cuff Tears (SCR vs. LDTT)	Better functional outcomes and a lower infection rate can be expected after superior capsular reconstruction in comparison with latissimus dorsi tendon transfer for massive, irreparable posterosuperior rotator cuff tears: a systematic review.	2023	JSE	11	United States	IV
Murray 2022	Hand – Flexor Tendon Repair	Hand – Flexor Tendon Repair (Adhesion Prevention)	Effectiveness of Sodium Hyaluronate and ADCON-T/N for the Prevention of Adhesions in Hand Flexor Tendon Surgery: A Systematic Review and Meta-Analysis.	2022	JHSA	3	United States	II
Onggo 2021	Shoulder – Arthroplasty	Shoulder – Arthroplasty (Fracture vs. Nonfracture Stems)	Improved functional outcome and tuberosity healing in patients treated with fracture stems than nonfracture stems during shoulder arthroplasty for proximal humeral fracture: a meta-analysis and systematic review.	2021	JSE	19	United States	III
O'Sullivan 2020	Shoulder – Arthroplasty	Shoulder – Arthroplasty (Humeral Inclination & Tuberosity Healing)	A systematic review of tuberosity healing and outcomes following reverse shoulder arthroplasty for fracture according to humeral inclination of the prosthesis.	2020	JSE	33	United States	IV
Paras 2022	Shoulder – Arthroplasty	Shoulder – Arthroplasty (Fracture vs. Elective Indications)	Clinical outcomes of reverse total shoulder arthroplasty for elective indications versus acute 3- and 4-part proximal humeral fractures: a systematic review and meta-analysis.	2022	JSE	24	United States	IV
Peng 2018	Wrist – Distal Radius Fractures	Wrist – Distal Radius Fractures (Plating vs. Pinning)	Percutaneous pinning versus volar locking plate internal fixation for unstable distal radius fractures: a meta-analysis.	2018	JHSE	28	England	II
Peng 2023	Shoulder – Rotator Cuff Disease	Shoulder – Rotator Cuff Disease (PRP vs. Corticosteroid)	Comparison of the effects of platelet-rich plasma and corticosteroid injection in rotator cuff disease treatment: a systematic review and meta-analysis.	2023	JSE	14	United States	II
Piper 2018	Shoulder – Rotator Cuff Tear	Shoulder – Rotator Cuff Tear (Operative vs. Nonoperative)	Operative versus nonoperative treatment for the management of full-thickness rotator cuff tears: a systematic review and meta-analysis.	2018	JSE	106	United States	II
Rodrigues-Lopes 2024	Shoulder – Arthroplasty	Shoulder – Arthroplasty (Periprosthetic Infection, 1- vs. 2-Stage Revision)	Periprosthetic shoulder infection management: one-stage should be the way: a systematic review and meta-analysis.	2024	JSE	8	United States	IV
Rossi 2022	Shoulder – Arthroplasty	Shoulder – Arthroplasty (Cemented vs. Uncemented RSA)	Cemented vs. uncemented reverse shoulder arthroplasty for proximal humeral fractures: a systematic review and meta-analysis.	2022	JSE	27	United States	IV
Schoell 2024	Shoulder – Arthroplasty	Shoulder – Arthroplasty (Preoperative Corticosteroid Injections & Infection Risk)	Preoperative corticosteroid injections are associated with a higher periprosthetic infection rate following primary total shoulder arthroplasty: a systematic review and meta-analysis.	2024	JSE	2	United States	III
Shekouhi 2024	Brachial Plexus – Nerve Transfer	Brachial Plexus – Nerve Transfer (Single vs. Double Fascicular)	Single versus double fascicular transfer for brachial plexus injuries: a systematic review and meta-analysis with meta-regression.	2024	JHSE	1	England	N/A
Shihab 2022	Wrist – Distal Radius Fractures	Wrist – Distal Radius Fractures (Arthroscopic-Assisted vs. Fluoroscopic Volar Plating)	Outcomes of Arthroscopic-Assisted Distal Radius Fracture Volar Plating: A Meta-Analysis.	2022	JHSA	14	United States	II
Shim 2022	Elbow – Lateral Epicondylitis	Elbow – Lateral Epicondylitis (Leukocyte-Rich vs. Poor PRP)	The effect of leucocyte concentration of platelet-rich plasma on outcomes in patients with lateral epicondylitis: a systematic review and meta-analysis.	2022	JSE	17	United States	II
Shukla 2016	Shoulder – Arthroplasty	Shoulder – Arthroplasty (Hemiarthroplasty vs. Reverse for Fracture)	Hemiarthroplasty versus reverse shoulder arthroplasty for treatment of proximal humeral fractures: a meta-analysis.	2016	JSE	128	United States	IV
Sullivan 2017	Hand – Syndactyly Reconstruction	Hand – Syndactyly Reconstruction	A Systematic Review and Comparison of Outcomes Following Simple Syndactyly Reconstruction With Skin Grafts or a Dorsal Metacarpal Advancement Flap.	2017	JHSA	38	United States	IV
Tan 2024	Shoulder – Perioperative Blood Management	Shoulder – Perioperative Blood Management	Effect of tranexamic acid on shoulder surgery: an updated meta-analysis of randomized studies.	2024	JSE	4	United States	II
Tansey 2024	Shoulder – Periprosthetic Fracture Management	Shoulder – Periprosthetic Fracture Management	Operative and nonoperative treatment of periprosthetic humerus fractures after shoulder arthroplasty: a systematic review and meta-analysis.	2024	JSE	1	United States	IV
Xiao 2021	Shoulder – Arthroplasty	Shoulder – Arthroplasty (Pain Management)	Pain management in shoulder arthroplasty: a systematic review and network meta-analysis of randomized controlled trials.	2021	JSE	12	United States	II
Xiao 2022	Shoulder – PJI Salvage Procedures	Shoulder – PJI Salvage Procedures	Outcomes after resection arthroplasty versus permanent antibiotic spacer for salvage treatment of shoulder periprosthetic joint infections: a systematic review and meta-analysis.	2022	JSE	3	United States	IV
Xu 2023	Hand – Flexor Tendon Zone II: Rehab Protocols	Hand – Flexor Tendon Zone II: Rehab Protocols	Outcome of Surgical Repair and Rehabilitation of Flexor Tendon Injuries in Zone II of the Hand: Systematic Review and Meta-Analysis.	2023	JHSA	4	United States	IV
Zhao 2021	Shoulder – Rotator Cuff Repair	Shoulder – Rotator Cuff Repair – Leukocyte-Poor PRP	The clinical efficacy of leukocyte-poor platelet-rich plasma in arthroscopic rotator cuff repair: a meta-analysis of randomized controlled trials.	2021	JSE	29	United States	II
Zhu 2021	Shoulder – Biceps Tenodesis vs Tenotomy	Shoulder – Biceps Tenodesis vs Tenotomy	A meta-analysis of level I evidence comparing tenotomy vs tenodesis in the management of long head of biceps pathology.	2021	JSE	29	United States	I
